# Supplementary material for: Molecular Interactions of Norfloxacin in Metal-Loaded Clay Suspensions-Effects on Degradation and Induced Toxicity
Source: Int J Mol Sci. 2026 Jan 1;27(1):459. doi: 10.3390/ijms27010459 (PMC12787303; doi:10.3390/ijms27010459)
Supplement: Supplementary file 1 [file ijms-27-00459-s001.zip]

Archive with 1 entries (1 files):
- ijms-4051508-supplementary.pdf
